# Supplementary material for: Association between genomic features and toxic metal(loid) accumulation in left-sided and right-sided colorectal cancer
Source: Front Oncol. 2025 Jul 4;15:1584424. doi: 10.3389/fonc.2025.1584424 (PMC12270859; doi:10.3389/fonc.2025.1584424)
Supplement: Supplementary file 4 [file Table1.xlsx]

## Sheet: Supplementary Table 1
Supplementary Table 1 List of 95 cancer-related genes
ABCB1	The 95 cancer-related gene panel is a hybridization capture-based next-generation sequencing (NGS) panel. The 95 genes were selected according to the following guidelines. Category 1: Genes validated for predicting therapeutic responses across cancer types, encompassing biomarkers endorsed by FDA, NCCN clinical practice guidelines in oncology, and the oncokb database. Category 2: Recurrently alte…
ABCC4
AKT1
ALK
APC
ARAF
ATIC
ATM
BIM
BRAF
C8orf34
CBR3
CDA
CDC5L
CDK4
CDKN2A
CMPK1
CTNNB1
CYBA
CYP19A1
CYP2D6
DCK
DHFR
DPYD
DYNC2H1
EGFR
ERBB2
ERBB4
ERCC1
ERCC2
ESR1
ESR2
FBXW7
FGFR1
FGFR2
FGFR3
FOLR3
GALNT14
GGH
GNA11
GNAQ
GNAS
GSTP1
HRAS
IDH1
IDH2
KDM6A
KDR
KIT
KRAS
MAP2K1
MDM2
MET
MTHFR
MTOR
MTRR
MUC4
NCF4
NF1
NOS3
NOTCH1
NQO1
NRAS
NT5C2
NTRK1
NTRK2
NTRK3
PAPD7
PDGFRA
PIK3CA
PTCH1
PTEN
RAC2
RB1
RET
ROS1
RRM1
SEMA3C
SLC19A1
SLC29A1
SMAD4
SMO
SOD2
SPOP
STK11
TP53
TPMT
TSC1
TSC2
TYMS
UGT1A1
UMPS
VHL
XPC
XRCC1
